# Supplementary material for: Analysis of Antibiotic Exposure and Development of Acute Graft-vs-Host Disease Following Allogeneic Hematopoietic Cell Transplantation
Source: JAMA Netw Open. 2023 Jun 7;6(6):e2317188. doi: 10.1001/jamanetworkopen.2023.17188 (PMC10248746; doi:10.1001/jamanetworkopen.2023.17188)
Supplement: Supplement 2. — eTable. Boruta Output [file jamanetwopen-e2317188-s002.xlsx]

## Sheet: Table 6
eTable. Boruta output
a1: aminoglycosides, a2: aztreonam, a3: carbapenems, a4: first- or second-generation cephalosporins, a5 and a6: third- or higher-generation cephalosporins with or without a beta-lactamase inhibitor, a7: dalfopristin/quinupristin, a8: fluoroquinolones, a9: linezolid, a10: macrolides, a11 and a12: penicillins with or without a beta-lactamase inhibitor, a13: rifaximin, a14: tetracyclines, a15: trime…
Feature	Mean importance	Median importance	Minimum importance	Maximum importance	Conclusion
Conditioning intensity	8.52717	8.51969	3.3259	13.3575	Important
Donor type	6.37456	6.37324	1.29117	11.524	Important
a3w2	6.06381	6.01125	1.26344	10.4262	Important
a16w4	5.33447	5.3304	0.205282	10.1252	Important
Age at transplant	5.08165	5.08767	0.437131	10.356	Important
a12w1	4.83873	4.81275	0.337211	9.93749	Important
Graft source	4.74467	4.75251	0.522487	8.66771	Important
a4w1	4.73025	4.69802	-0.976193	11.3453	Important
a8w3	3.86902	3.847	-0.773444	8.88515	Important
Patient's sex	3.86639	3.87869	-1.27825	8.84591	Important
Time to neutrophil engraftment	3.73967	3.73977	-0.761745	9.30284	Important
a11w3	3.66691	3.65024	-0.262804	7.9154	Important
ATG use in conditioning	3.5716	3.52379	-1.62727	9.63671	Important
a3w3	3.51809	3.48656	-0.595711	8.47257	Important
a5w2	3.4108	3.39221	-2.2459	8.01478	Important
a8w4	2.56911	2.56818	-1.48319	6.60467	Unimportant
a16w3	2.54435	2.15746	1.25103	4.60823	Unimportant
a3w1	2.20158	2.15081	-0.109633	6.08757	Unimportant
a5w4	1.87421	1.94473	-0.864802	3.9009	Unimportant
a5w3	1.36902	1.45603	-0.891175	3.02327	Unimportant
a15w1	1.31064	1.37112	0.0687862	2.66565	Unimportant
GVHD prophylactic regimen	1.20173	1.14696	-0.187994	3.04173	Unimportant
a9w4	1.16214	1.15938	0.278023	2.14552	Unimportant
a9w5	1.0734	1.001	-1.001	2.00776	Unimportant
a9w3	1.00309	0.999036	-0.592928	2.21256	Unimportant
a3w4	0.989529	0.732011	-0.625619	3.47574	Unimportant
a8w1	0.863765	1.0516	-1.55499	2.34342	Unimportant
a10w5	0.75122	0.833134	-0.395029	1.91394	Unimportant
a5w5	0.704322	0.700164	-0.797494	2.8622	Unimportant
a14w2	0.700307	0.609338	-1.73713	2.24676	Unimportant
a11w1	0.633269	0.549027	-0.607838	1.89566	Unimportant
a16w2	0.565122	0.229505	-2.64969	2.75733	Unimportant
a17w2	0.552591	0.582348	-1.44918	2.89902	Unimportant
a17w4	0.503666	0.288569	-1.25991	3.04396	Unimportant
a14w4	0.497037	0.410092	-1.001	1.41705	Unimportant
a4w5	0.493881	0.370945	-1.001	1.41699	Unimportant
a2w3	0.456432	0.332471	-1.28186	2.26406	Unimportant
a1w4	0.444286	0.548113	-1.33065	1.95026	Unimportant
a2w2	0.439131	0.541736	-0.866128	2.13752	Unimportant
a9w2	0.422664	0.283335	-1.001	1.34662	Unimportant
a8w2	0.411633	0.315751	-1.313	2.97573	Unimportant
a17w3	0.378512	0.420939	-1.32281	3.17672	Unimportant
a8w5	0.287013	0.293619	-1.57942	2.1742	Unimportant
a2w5	0.236893	0.0114468	-1.179	2.93518	Unimportant
a16w1	0.211141	0.551825	-1.67043	1.65882	Unimportant
a1w1	0.206456	0.153329	-1.97262	2.14359	Unimportant
a6w3	0.143	0	0	1.001	Unimportant
a16w5	0.141895	0.354074	-1.73741	1.41897	Unimportant
a13w1	0.0715624	0.30706	-3.00455	1.60436	Unimportant
a5w1	0.0630719	0.149705	-1.56624	1.61751	Unimportant
a14w1	1.59e-17	0	-1.001	1.001	Unimportant
a6w1	0	0	0	0	Unimportant
a6w2	0	0	0	0	Unimportant
a6w4	0	0	0	0	Unimportant
a7w1	0	0	0	0	Unimportant
a7w2	0	0	0	0	Unimportant
a7w3	0	0	0	0	Unimportant
a7w5	0	0	0	0	Unimportant
a13w3	0	0	0	0	Unimportant
a14w5	0	0	0	0	Unimportant
a15w2	0	0	0	0	Unimportant
a15w3	0	0	0	0	Unimportant
a12w5	-0.0214976	-0.38668	-2.18893	1.72354	Unimportant
a12w2	-0.0916714	0.125847	-2.00922	0.765047	Unimportant
a13w2	-0.131405	-0.235559	-1.65678	1.73726	Unimportant
a4w3	-0.133544	-0.108599	-1.81697	2.21572	Unimportant
a2w1	-0.199829	-0.534107	-1.34998	2.53934	Unimportant
a17w5	-0.204598	-0.543916	-1.96437	1.37722	Unimportant
a11w5	-0.284182	-0.757282	-3.0654	2.41724	Unimportant
a1w3	-0.356163	-0.422679	-2.308	1.44114	Unimportant
a3w5	-0.523746	-0.303645	-3.03109	2.16564	Unimportant
a12w4	-0.553108	-0.58681	-1.98409	1.56062	Unimportant
a1w5	-0.572029	-0.439922	-1.92563	0.343891	Unimportant
a11w4	-0.600859	-0.783732	-2.30598	2.66101	Unimportant
a15w4	-0.627635	-0.323754	-2.55292	0.157205	Unimportant
a4w4	-0.661299	-0.590664	-2.43658	1.06444	Unimportant
a9w1	-0.726619	-0.937855	-2.36001	1.50358	Unimportant
a15w5	-0.799757	-0.912603	-2.69701	1.31984	Unimportant
a10w2	-0.83007	-0.701316	-2.4758	0.353213	Unimportant
a1w2	-0.843548	-1.06643	-1.90524	0.982232	Unimportant
a13w5	-0.880074	-0.997268	-2.12746	1.73699	Unimportant
a12w3	-0.881512	-0.664643	-3.36437	0.597856	Unimportant
a7w4	-0.893897	-1.3349	-2.46368	1.41704	Unimportant
a10w3	-0.907372	-1.19792	-2.5062	1.23178	Unimportant
a4w2	-0.93919	-0.941564	-2.32798	0.165315	Unimportant
a6w5	-0.991654	-1.03311	-2.124	0.996416	Unimportant
a13w4	-1.18409	-1.35381	-2.34425	0.603452	Unimportant
a14w3	-1.18785	-1.03188	-2.13384	-0.304089	Unimportant
a10w4	-1.19691	-1.19702	-2.20412	0.400761	Unimportant
a17w1	-1.35071	-1.5521	-3.24675	0.673229	Unimportant
a2w4	-1.37261	-1.34349	-2.49633	0.710208	Unimportant
a10w1	-1.89166	-2.13589	-3.17363	0.021654	Unimportant
a11w2	3.03945	3.06031	-2.22118	6.95302	Tentative
